# Supplementary material for: Causal relationship between particulate matter 2.5 and infectious diseases: A two-sample Mendelian randomization study
Source: Heliyon. 2023 Dec 8;10(1):e23412. doi: 10.1016/j.heliyon.2023.e23412 (PMC10755308; doi:10.1016/j.heliyon.2023.e23412)
Supplement: Multimedia component 1 [file mmc1.xlsx]

## Sheet: Legend
Supplementary Tables
Table S1. IVs strongly associated with PM2.5
Table S2. Traits related to IVs identified by the PhenoScanner V2 database
Table S3. Details of the IVs used for MR analysis
Table S4. Causal effects of PM2.5 on hospitalized COVID-19 and very severe COVID-19 identified by different MR methods
Table S5. Results of heterogeneity by the Cochran’s Q test
Table S6. Results of horizontal pleiotropy by the MR-Egger intercept test and MR-PRESSO global test

## Sheet: Table S1
Table S1. IVs strongly associated with PM2.5
SNP	CHR	POS	EA	OA	Beta	SE	P-value	F-statistics
rs114708313	6	31329004	T	A	0.025	0.00448	4.2e-08	30.08
rs12203592	6	396321	T	C	0.022	0.00259	6.2e-17	69.92
rs1372504	5	103749428	A	G	0.012	0.00222	3.1e-08	30.67
rs1537371	9	22099568	A	C	0.012	0.00215	8.5e-09	33.15
rs6749467	2	343517	A	G	-0.012	0.00218	1.4e-08	32.23
rs72642437	18	45920421	T	C	0.113	0.0191	3.1e-09	35.12
rs77205736	8	10153460	T	C	0.014	0.00241	2.1e-08	31.4
rs77255816	6	20833602	T	C	0.031	0.00573	4.2e-08	30.04
Abbreviations: SNP: single nucleotide polymorphism; CHR: Chromosome; POS: Position; EA: effect allele; OA:other allele; SE: standard error.

## Sheet: Table S2
Table S2. Traits related to IVs identified by the PhenoScanner V2 database
SNP	CHR	POS	A1	A2	Trait	Beta	P-value
rs114708313	6	31329004	A	T	Self-reported psoriasis	-0.008041	5.12e-47
rs114708313	6	31329004	A	T	Rheumatoid arthritis	0.2546	9.9e-16
rs114708313	6	31329004	A	T	Rheumatoid arthritis	0.207	9.1e-15
rs114708313	6	31329004	A	T	Self-reported psoriatic arthropathy	-0.001648	7.82e-13
rs114708313	6	31329004	A	T	IgA deficiency	-0.6085	3.6e-12
rs114708313	6	31329004	A	T	Monocyte count	-0.04791	1.03e-11
rs114708313	6	31329004	A	T	Psoriasis	-0.001054	2.72e-10
rs12203592	6	396321	C	T	Basal cell carcinoma	-0.392	2e-152
rs12203592	6	396321	C	T	Hair color blond versus black	NA	1.5e-137
rs12203592	6	396321	C	T	Black vs blond hair color	-0.35	7e-127
rs12203592	6	396321	C	T	Hair color	NA	7e-127
rs12203592	6	396321	C	T	cutaneous squamous cell carcinoma	-0.4824	3e-111
rs12203592	6	396321	C	T	Squamous cell carcinoma	-0.4447	8e-97
rs12203592	6	396321	C	T	Freckling	-1.61	2e-91
rs12203592	6	396321	C	T	Melanosis	NA	2e-91
rs12203592	6	396321	C	T	Skin freckles	NA	2.09e-91
rs12203592	6	396321	C	T	Tanning ability	NA	3.9e-89
rs12203592	6	396321	C	T	Male pattern baldness	0.2626	2e-52
rs12203592	6	396321	C	T	Mole count in twin studies	NA	1.9e-49
rs12203592	6	396321	C	T	Hair color non red hair black to blonde	NA	7.1e-49
rs12203592	6	396321	C	T	Tanning ability	NA	4.5e-42
rs12203592	6	396321	C	T	Hair color	NA	1e-28
rs12203592	6	396321	C	T	Hair color	0.35	1e-28
rs12203592	6	396321	C	T	Hair color	-0.59	2e-28
rs12203592	6	396321	C	T	Hair color	NA	2e-28
rs12203592	6	396321	C	T	Hair color	NA	2.29e-28
rs12203592	6	396321	C	T	Hair color black versus red	NA	8.5e-28
rs12203592	6	396321	C	T	Black vs red hair color	-0.31	9e-28
rs12203592	6	396321	C	T	Facial pigmentation	-24.95	2e-27
rs12203592	6	396321	C	T	Tanning	0.35	3e-23
rs12203592	6	396321	C	T	Tanning ability	NA	3.3e-23
rs12203592	6	396321	C	T	Eye color	NA	8.2e-20
rs12203592	6	396321	C	T	Eye color	-0.42	2e-15
rs12203592	6	396321	C	T	Eye color	NA	2e-15
rs12203592	6	396321	C	T	Eye color	NA	2.04e-15
rs12203592	6	396321	C	T	Progressive supranuclear palsy	NA	6e-15
rs12203592	6	396321	C	T	Supranuclear palsy progressive	NA	6e-15
rs12203592	6	396321	C	T	Progressive supranuclear palsy	NA	6.2e-15
rs12203592	6	396321	C	T	Skin color	NA	6.2e-14
rs12203592	6	396321	C	T	Non melanoma skin cancer	-0.21	7e-14
rs12203592	6	396321	C	T	Non melanoma skin cancer	NA	7.2e-14
rs12203592	6	396321	C	T	Hair color	NA	1e-13
rs12203592	6	396321	C	T	Hair greying	NA	3e-13
rs12203592	6	396321	C	T	Skin aging microtopography measurement	0.1295	9e-13
rs12203592	6	396321	C	T	Eosinophil count	-0.0305	2.16e-12
rs12203592	6	396321	C	T	Sum eosinophil basophil counts	-0.0302	3.76e-12
rs12203592	6	396321	C	T	Skin pigmentation	NA	5.6e-12
rs12203592	6	396321	C	T	Male pattern baldness	NA	4e-11
rs12203592	6	396321	C	T	Monobrow	NA	1e-10
rs12203592	6	396321	C	T	Mole count in cutaneous malignant melanoma families	NA	1.9e-10
rs12203592	6	396321	C	T	Vitiligo	0.2334	3e-10
rs12203592	6	396321	C	T	Lymphocyte count	-0.0273	4.56e-10
rs12203592	6	396321	C	T	Skin colour saturation	-0.01013	3e-09
rs12203592	6	396321	C	T	Squamous cell carcinoma	NA	9.5e-09
rs12203592	6	396321	C	T	Number of non melanoma skin cancer	NA	1.8e-08
rs1372504	5	103749428	A	G	Seen doctor for nerves, anxiety, tension or depression	0.00682	8.61e-09
rs1372504	5	103749428	A	G	Nap during day	0.008323	2.24e-08
rs1537371	9	22099568	A	C	Coronary artery disease	0.173	0
rs1537371	9	22099568	A	C	Coronary artery disease	0.1727	0
rs1537371	9	22099568	A	C	Coronary artery disease	0.171	3.3e-192
rs1537371	9	22099568	A	C	Coronary artery disease	0.1701	1.3e-129
rs1537371	9	22099568	A	C	Myocardial infarction	0.1836	9.72e-71
rs1537371	9	22099568	A	C	Chronic ischaemic heart disease	0.005759	1.73e-50
rs1537371	9	22099568	A	C	Coronary artery disease	0.1644	4.1e-48
rs1537371	9	22099568	A	C	Coronary artery disease	0.2106	1.49e-46
rs1537371	9	22099568	A	C	Coronary artery disease	NA	1.49e-46
rs1537371	9	22099568	A	C	Illnesses of father: heart disease	0.01637	1.8e-41
rs1537371	9	22099568	A	C	Coronary artery disease	0.2086	4.85e-39
rs1537371	9	22099568	A	C	Vascular or heart problems diagnosed by doctor: angina	0.005222	1.02e-34
rs1537371	9	22099568	A	C	Self-reported angina	0.005137	9.29e-34
rs1537371	9	22099568	A	C	Self-reported heart attack or myocardial infarction	0.004186	8.64e-31
rs1537371	9	22099568	A	C	Vascular or heart problems diagnosed by doctor: heart attack	0.004191	1.42e-30
rs1537371	9	22099568	A	C	Coronary artery disease	0.2433	1.88e-19
rs1537371	9	22099568	A	C	Illnesses of mother: heart disease	0.00895	3.96e-19
rs1537371	9	22099568	A	C	Acute myocardial infarction	0.002194	3.98e-17
rs1537371	9	22099568	A	C	Coronary artery calcification CAC	NA	2.73e-16
rs1537371	9	22099568	A	C	Medication for pain relief, constipation, heartburn: aspirin	0.006816	7.04e-16
rs1537371	9	22099568	A	C	Fathers age at death	-0.02238	1.78e-15
rs1537371	9	22099568	A	C	Coronary artery calcification CAC excluding previous myocardial infarction cases	NA	2.01e-15
rs1537371	9	22099568	A	C	Treatment with aspirin	0.006478	3.31e-15
rs1537371	9	22099568	A	C	Illnesses of father: none of the above, group 1	-0.009401	8.8e-14
rs1537371	9	22099568	A	C	Illnesses of siblings: heart disease	0.006031	1.25e-13
rs1537371	9	22099568	A	C	Medication for cholesterol, blood pressure or diabetes: cholesterol lowering medication	0.01121	1.48e-13
rs1537371	9	22099568	A	C	Angina pectoris	0.002087	5.77e-13
rs1537371	9	22099568	A	C	Coronary artery calcification CAC	NA	5.15e-11
rs1537371	9	22099568	A	C	Coronary artery calcification CAC	NA	1.33e-10
rs1537371	9	22099568	A	C	Treatment with clopidogrel	0.001222	2.69e-10
rs1537371	9	22099568	A	C	Treatment with simvastatin	0.004807	4.39e-10
rs1537371	9	22099568	A	C	Treatment with nicorandil	0.0008384	1.27e-09
rs1537371	9	22099568	A	C	Treatment with atorvastatin	0.0025	1.89e-09
rs1537371	9	22099568	A	C	Eye problems or disorders: glaucoma	0.005167	4.11e-09
rs77205736	8	10153460	C	T	Heel bone mineral density	0.02919	6.37e-17
rs77205736	8	10153460	C	T	Heel bone mineral density left	0.03167	1.18e-11
rs77205736	8	10153460	C	T	Heel bone mineral density right	0.02985	1.24e-10
rs77205736	8	10153460	C	T	Impedance of arm right	-0.0121	2.65e-10
rs77205736	8	10153460	C	T	Impedance of arm left	-0.01127	4.73e-09
rs77205736	8	10153460	C	T	Red cell distribution width	0.02232	1.94e-08
Abbreviations: SNP: single-nucleotide polymorphism; CHR: chromosome; POS: position.

## Sheet: Table S3
Table S3. Details of the IVs used for MR analysis
SNP	CHR	POS	EA	OA	Exposure: PM2.5			Outcome: COVID-19 infection			Outcome: Hospitalized COVID-19			Outcome: Very severe COVID-19			Outcome: Urinary tract infection			Outcome: Bacterial pneumonia			Outcome: Intestinal infection			F-statistics
					Beta	SE	P-value	Beta	SE	P-value	Beta	SE	P-value	Beta	SE	P-value	Beta	SE	P-value	Beta	SE	P-value	Beta	SE	P-value
rs114708313	6	31329004	T	A	0.024558	0.00447797	4.2e-08	-0.0073927	0.0083767	0.37748	-0.00092458	0.017201	0.95713	0.040789	0.02477	0.09962	0.029	0.028	0.29	-0.0093	0.038	0.81	0.013	0.032	0.69	30.0762
rs12203592	6	396321	T	C	0.0216661	0.00259111	6.2e-17	0.014829	0.0068379	0.030108	0.04867	0.015268	0.0014343	0.057026	0.028515	0.045514	0.005	0.016	0.75	0.039	0.022	0.07	0.039	0.018	0.034	69.9181
rs1372504	5	103749428	A	G	0.0122914	0.00221931	3.1e-08	-0.0038514	0.0048437	0.42653	-0.0090457	0.011137	0.41666	-0.012009	0.019751	0.54317	0.012	0.013	0.38	-0.025	0.018	0.17	0.019	0.015	0.22	30.6737
rs1537371	9	22099568	A	C	0.0123705	0.00214859	8.5e-09	-0.0007709	0.0045642	0.86588	0.010384	0.009478	0.27326	0.033392	0.013897	0.01627	-0.015	0.013	0.23	-0.011	0.018	0.54	0.016	0.015	0.28	33.1488
rs6749467	2	343517	A	G	-0.0123919	0.00218282	1.4e-08	0.00064671	0.0047956	0.89273	-0.011955	0.010579	0.25845	0.0030174	0.015245	0.8431	-0.019	0.013	0.14	-0.0039	0.018	0.83	-0.011	0.015	0.48	32.2285
rs72642437	18	45920421	T	C	0.113396	0.019135	3.1e-09	0.0084834	0.023432	0.71732	0.054142	0.069279	0.43451	0.089846	0.10585	0.396	0.08	0.14	0.57	0.2	0.19	0.28	0.076	0.16	0.64	35.1187
rs77205736	8	10153460	T	C	0.0135219	0.00241312	2.1e-08	-0.00021178	0.0052506	0.96783	0.0036005	0.010897	0.74109	0.016244	0.015937	0.30807	0.015	0.014	0.3	0.0081	0.02	0.68	0.0054	0.017	0.75	31.3991
rs77255816	6	20833602	T	C	0.0313937	0.00572778	4.2e-08	-0.0078758	0.0131	0.54771	0.023324	0.025715	0.36439	0.026215	0.037814	0.48814	0.018	0.034	0.6	0.027	0.047	0.56	-0.067	0.04	0.092	30.0409
Abbreviations: SNP: single-nucleotide polymorphism; CHR: chromosome; POS: position; EA: effect allele; OA: other allele; PM2.5: particulate matter 2.5; SE: standard error.
		The R2 of each SNP is calculated by the "add_rsq" function of the TwoSampleMR R package. N: sample size.

## Sheet: Table S4
Table S4. Causal effects of PM2.5 on hospitalized COVID-19 and very severe COVID-19 identified by different MR methods
Outcome	Method	OR (95% CI)	P-value
Hospitalized COVID-19	IVW	1.91 (1.06, 3.45)	0.032
	MR-Egger	2.18 (0.57, 8.39)	0.301
	Weighted median	1.77 (0.88, 3.56)	0.112
	Maximum likelihood	1.95 (1.14, 3.34)	0.016
Very severe COVID-19	IVW	3.29 (1.48, 7.35)	0.00362
	MR-Egger	3.39 (0.57, 20.13)	0.227
	Weighted median	2.74 (0.94, 8.01)	0.065
	Maximum likelihood	3.46 (1.51, 7.91)	0.0033
Abbreviations: OR: odds ratio; CI: confidence interval; IVW: Inverse variance weighted.

## Sheet: Table S5
Table S5. Results of heterogeneity by the Cochran’s Q test
Outcome	Method	Cochran’s Q test
		Q	Q_df	Q_pval
Hospitalized COVID-19	IVW	8.952	7	0.256
	MR-Egger	8.882	6	0.18
Very severe COVID-19	IVW	6.668	7	0.464
	MR-Egger	6.667	6	0.353
Abbreviations: IVW: Inverse variance weighted.

## Sheet: Table S6
Table S6. Results of horizontal pleiotropy by the MR-Egger intercept test and MR-PRESSO global test
Outcome	MR-Egger intercept test			MR-PRESSO global test
	Intercept	SE	P - value	RSS obs	P - value
Hospitalized COVID-19	-0.00261	0.012	0.835	11.785	0.281
Very severe COVID-19	-0.000583	0.016	0.972	8.373	0.524
Abbreviations: SE, standard error; RSS, residual sum of squares.
